# Supplementary material for: The use of trigger warnings on social media: a text analysis study of X
Source: PLoS One. 2025 Apr 30;20(4):e0322549. doi: 10.1371/journal.pone.0322549 (PMC12043183; doi:10.1371/journal.pone.0322549)
Supplement: S1 Appendix — (CSV) [file pone.0322549.s001.csv]

	category	word	score
999	abuse	rape	0.011326621
998	abuse	abuse	0.007472155
997	abuse	sexual	0.006979386
996	abuse	assault	0.00504945
995	abuse	metoo	0.004168266
994	abuse	sexualassault	0.003838999
993	abuse	survivor	0.003252642
992	abuse	child	0.00324788
991	abuse	rapeculture	0.003157043
990	abuse	raped	0.003104121
989	abuse	sexualabuse	0.002881654
988	abuse	csa	0.002666352
987	abuse	story	0.002637665
986	abuse	women	0.002383783
985	abuse	survivors	0.002224517
984	abuse	childabuse	0.002219782
983	abuse	rt	0.002196855
982	abuse	victims	0.002106081
981	abuse	read	0.002063626
980	abuse	violence	0.001935176
979	abuse	people	0.001891213
978	abuse	culture	0.001862988
977	abuse	victim	0.001812344
976	abuse	men	0.001790898
975	abuse	mondayblogs	0.001784742
974	abuse	domesticabuse	0.001778894
973	abuse	sex	0.001759992
972	abuse	sexually	0.001681216
971	abuse	woman	0.001661269
970	abuse	rapist	0.001657034
969	abuse	abused	0.001643829
968	abuse	watch	0.001619845
967	abuse	trauma	0.00160155
966	abuse	sexualviolence	0.001593907
965	abuse	time	0.001566707
964	abuse	dark	0.001565363
962	abuse	prey	0.001531327
963	abuse	lover	0.001531327
961	abuse	smiles	0.001523541
960	abuse	kissing	0.001519065
959	abuse	paying	0.001507312
958	abuse	lay	0.001504905
957	abuse	homage	0.00150278
956	abuse	whispers	0.001494894
955	abuse	eyes	0.001476331
954	abuse	years	0.001380789
953	abuse	life	0.001371643
952	abuse	children	0.001336256
951	abuse	scars	0.001326566
950	abuse	powerful	0.001302161
949	abuse	episode	0.001298459
948	abuse	say	0.001295256
947	abuse	man	0.001260944
946	abuse	video	0.001257735
945	abuse	aba	0.001233448
944	abuse	feel	0.001193001
943	abuse	stop	0.001189926
942	abuse	autistic	0.001188955
941	abuse	talk	0.001154248
940	abuse	old	0.001144607
939	abuse	male	0.001139791
938	abuse	help	0.001134087
937	abuse	domesticviolence	0.001131015
936	abuse	share	0.001110178
935	abuse	girl	0.00107907
934	abuse	report	0.001061703
933	abuse	year	0.001061229
932	abuse	watching	0.001060436
931	abuse	really	0.001051907
930	abuse	film	0.001034533
929	abuse	way	0.001031195
928	abuse	domestic	0.001024186
927	abuse	raping	0.001020726
926	abuse	assaulted	0.001004874
925	abuse	tell	0.001002067
924	abuse	case	0.001001063
923	abuse	consent	0.001000219
922	abuse	rapists	0.000999335
921	abuse	ptsd	0.000993384
920	abuse	childhood	0.000983058
919	abuse	family	0.000982143
918	abuse	emotionalabuse	0.000963739
917	abuse	love	0.000962162
916	abuse	happened	0.000961934
915	abuse	thread	0.000956369
914	abuse	right	0.000950038
913	abuse	abusive	0.00094219
912	abuse	gaslighting	0.000924219
911	abuse	stories	0.000920901
910	abuse	world	0.000920877
909	abuse	good	0.000894462
908	abuse	timesup	0.000878201
907	abuse	support	0.000821035
906	abuse	real	0.000815257
905	abuse	told	0.000814765
904	abuse	fucking	0.000810835
903	abuse	scene	0.00080828
902	abuse	triggering	0.000808188
901	abuse	day	0.000802717
900	abuse	mentions	0.000800505
898	abuse	sharing	0.000797438
899	abuse	short	0.000797438
897	abuse	things	0.00078029
896	abuse	warning	0.000779518
895	abuse	disgusting	0.000777981
894	abuse	wow	0.000777515
893	abuse	post	0.000775113
892	abuse	boys	0.000768426
891	abuse	going	0.000768017
890	abuse	torture	0.000759665
889	abuse	oh	0.000754541
888	abuse	problem	0.000751965
887	abuse	10	0.000746738
886	abuse	heard	0.000743245
885	abuse	hard	0.000742912
884	abuse	happen	0.000737791
882	abuse	kids	0.000737481
883	abuse	book	0.000737481
881	abuse	physical	0.000736998
880	abuse	victimblaming	0.000730778
879	abuse	says	0.000729151
878	abuse	felt	0.00072351
877	abuse	reading	0.000723491
876	abuse	power	0.000716562
875	abuse	sa	0.000716316
874	abuse	young	0.000711508
873	abuse	gang	0.000708879
870	abuse	autismparent	0.000700028
871	abuse	autismmom	0.000700028
872	abuse	autismdad	0.000700028
869	abuse	news	0.000698297
868	abuse	feminism	0.000697811
867	abuse	understand	0.000690676
866	abuse	piece	0.00069012
865	abuse	actuallyautistic	0.000689302
864	abuse	listen	0.000688806
863	abuse	misogynists	0.000688431
862	abuse	fuck	0.000686144
861	abuse	age	0.000685068
860	abuse	healing	0.000684922
859	abuse	thing	0.000680865
858	abuse	friend	0.000677318
857	abuse	grooming	0.000675684
856	abuse	triggered	0.000672217
855	abuse	understandingsexualassault	0.000671552
854	abuse	incest	0.000668858
853	abuse	girls	0.00066857
852	abuse	person	0.000663962
851	abuse	long	0.000663407
850	abuse	awareness	0.000661842
849	abuse	experience	0.000660351
848	abuse	joke	0.000658796
847	abuse	words	0.000657992
846	abuse	mentalhealth	0.000655796
844	abuse	sexabuse	0.000655627
845	abuse	pedophile	0.000655627
843	abuse	sick	0.000653699
842	abuse	johns	0.000649233
841	abuse	police	0.000646991
840	abuse	article	0.00064687
839	abuse	thanks	0.00064312
838	abuse	wrong	0.000642891
837	abuse	graphic	0.000641016
836	abuse	yes	0.000640016
835	abuse	night	0.000635319
834	abuse	use	0.000634224
833	abuse	living	0.000633644
832	abuse	wanted	0.000630456
831	abuse	gt	0.000629397
830	abuse	poem	0.000626251
829	abuse	mention	0.000625284
828	abuse	thought	0.000621437
827	abuse	body	0.000619411
826	abuse	trigger	0.000619026
825	abuse	used	0.000616571
824	abuse	account	0.000613843
823	abuse	pedophilia	0.00061248
822	abuse	female	0.000611313
821	abuse	thank	0.000610079
820	abuse	tweets	0.000604471
819	abuse	abuser	0.000602859
818	abuse	harassment	0.000599601
817	abuse	great	0.000594749
815	abuse	demeaningjokes	0.000594543
816	abuse	inappropriatejokes	0.000594543
814	abuse	father	0.000594041
813	abuse	asked	0.000592785
812	abuse	poetry	0.000592623
811	abuse	heart	0.000591014
810	abuse	blog	0.000590544
809	abuse	past	0.000588585
808	abuse	dv	0.000586203
807	abuse	murder	0.000584514
806	abuse	misogyny	0.00058432
805	abuse	shit	0.000583294
804	abuse	jokes	0.000582012
803	abuse	school	0.000581841
802	abuse	adult	0.000579677
801	abuse	ok	0.000572799
800	abuse	work	0.000567293
799	abuse	sorry	0.000565619
798	abuse	manipulated	0.000559627
797	abuse	vaw	0.00055883
796	abuse	trafficking	0.000557382
795	abuse	death	0.000555091
794	abuse	song	0.000554306
790	abuse	georgepell	0.000553402
791	abuse	tooheavy2exposegenitals	0.000553402
792	abuse	iscream	0.000553402
793	abuse	pontificalvestments	0.000553402
789	abuse	written	0.000551267
788	abuse	molestation	0.000549791
787	abuse	experiences	0.000549779
786	abuse	remember	0.000549234
785	abuse	guy	0.000548074
784	abuse	writing	0.000547285
783	abuse	speak	0.000544014
782	abuse	friends	0.000543051
781	abuse	pe	0.000538551
780	abuse	content	0.000538345
779	abuse	movie	0.000536839
778	abuse	letter	0.000535087
777	abuse	word	0.000534637
776	abuse	keyghanburns	0.000532151
775	abuse	experienced	0.000532031
774	abuse	mother	0.000529619
773	abuse	shame	0.000528898
772	abuse	fault	0.000526138
770	abuse	teen	0.00052537
771	abuse	latest	0.00052537
769	abuse	ep	0.000524823
768	abuse	sl	0.000523771
767	abuse	boy	0.000521211
766	abuse	knew	0.000519395
765	abuse	relationship	0.000516969
764	abuse	society	0.000514857
763	abuse	series	0.000514115
762	abuse	week	0.000512685
761	abuse	reasons	0.000512418
760	abuse	assaults	0.000511063
759	abuse	funny	0.000509111
758	abuse	emotional	0.000507696
757	abuse	watched	0.000507668
756	abuse	wrote	0.00050652
755	abuse	care	0.000505545
753	abuse	situation	0.000505359
754	abuse	mustsee	0.000505359
752	abuse	justice	0.00050282
751	abuse	youtube	0.000502437
750	abuse	abusers	0.000502223
749	abuse	accused	0.00050085
748	abuse	podcast	0.000498667
747	abuse	law	0.000497754
746	abuse	reality	0.000496285
745	abuse	stay	0.000496231
744	abuse	difficult	0.000496036
743	abuse	check	0.000494375
742	abuse	prison	0.00049172
741	abuse	hear	0.000489469
740	abuse	consensual	0.000489068
739	abuse	god	0.000488143
738	abuse	hope	0.000482203
737	abuse	12	0.000476012
736	abuse	community	0.000474851
735	abuse	hollywood	0.000474563
734	abuse	literally	0.000474098
733	abuse	triggers	0.000469172
732	abuse	blaming	0.000468233
731	abuse	trump	0.000468188
730	abuse	room	0.000466357
729	abuse	took	0.000465847
728	abuse	times	0.00046541
727	abuse	live	0.000465122
726	abuse	documentary	0.000463738
725	abuse	twrape	0.000463327
724	abuse	hurt	0.000462428
723	abuse	parents	0.000461071
722	abuse	safe	0.000459915
721	abuse	happening	0.000458172
720	abuse	wtf	0.000457699
719	abuse	comments	0.000455318
718	abuse	seen	0.000453835
717	abuse	point	0.000452922
715	abuse	netflix	0.000451657
716	abuse	avoid	0.000451657
714	abuse	tried	0.000451133
713	abuse	fear	0.000450645
712	abuse	apologists	0.000449586
711	abuse	supportsurvivors	0.000446525
710	abuse	drug	0.000445111
709	abuse	left	0.000445095
708	abuse	feminist	0.000443589
707	abuse	protect	0.000442689
706	abuse	horrible	0.000442675
704	abuse	forced	0.000436446
705	abuse	angry	0.000436446
703	abuse	making	0.000435903
702	abuse	court	0.000435439
701	abuse	evil	0.000431336
700	abuse	coming	0.000431127
699	abuse	rant	0.000430477
698	abuse	heavy	0.000428594
697	abuse	15	0.000428429
696	abuse	human	0.000427634
693	abuse	contentwarning	0.000427367
694	abuse	talking	0.000427367
695	abuse	okay	0.000427367
691	abuse	horrific	0.000425338
692	abuse	bullying	0.000425338
690	abuse	alleged	0.000424609
689	abuse	suicide	0.000423727
688	abuse	stomach	0.00042361
687	abuse	tweet	0.00042208
685	abuse	called	0.000422047
686	abuse	cw	0.000422047
684	abuse	relationships	0.000421942
683	abuse	lot	0.000420918
681	abuse	strong	0.000420296
682	abuse	pls	0.000420296
680	abuse	hate	0.00041946
679	abuse	hell	0.000417851
678	abuse	crime	0.000417759
677	abuse	wool	0.000417364
675	abuse	add	0.000416834
676	abuse	autism	0.000416834
673	abuse	violentsociety	0.000416282
674	abuse	whywomendonttell	0.000416282
671	abuse	set	0.000415612
672	abuse	arrested	0.000415612
670	abuse	hat	0.000415393
669	abuse	kelly	0.000415303
668	abuse	saying	0.000412914
667	abuse	memories	0.000412634
666	abuse	mom	0.000411747
665	abuse	hearing	0.000411248
664	abuse	link	0.000410977
663	abuse	finally	0.000410597
662	abuse	major	0.000408376
661	abuse	definitely	0.00040801
660	abuse	subject	0.000406277
659	abuse	scenes	0.000406157
658	abuse	husband	0.000404334
657	abuse	details	0.000403046
656	abuse	leave	0.000401315
655	abuse	thoughts	0.000400929
654	abuse	went	0.000400515
653	abuse	minor	0.000399632
652	abuse	daughter	0.000398187
651	abuse	mental	0.000397363
648	abuse	narcissisticabuse	0.000396912
649	abuse	selfdefenseforwomen	0.000396912
650	abuse	selfdefenseformen	0.000396912
647	abuse	health	0.000396233
646	abuse	aware	0.00039519
645	abuse	media	0.000394742
644	abuse	forward	0.000394302
642	abuse	horrifying	0.000394177
643	abuse	surviving	0.000394177
640	abuse	pretty	0.000393223
641	abuse	disturbing	0.000393223
639	abuse	better	0.000392631
638	abuse	black	0.000390167
637	abuse	place	0.000388758
636	abuse	silence	0.000387057
635	abuse	memoir	0.00038702
634	abuse	tonight	0.000386193
631	abuse	son	0.000385586
632	abuse	high	0.000385586
633	abuse	dad	0.000385586
630	abuse	free	0.000385343
629	abuse	boyfriend	0.000384813
627	abuse	reason	0.000384314
628	abuse	change	0.000384314
626	abuse	bad	0.000383829
625	abuse	dogs	0.000383706
624	abuse	agree	0.000383032
623	abuse	photo	0.000382832
622	abuse	public	0.000382108
621	abuse	face	0.000382094
620	abuse	matter	0.000381833
619	abuse	recovery	0.000381144
618	abuse	speaking	0.00038055
617	abuse	rapeintelevisionshows	0.000380108
616	abuse	discussion	0.00037902
615	abuse	solo	0.00037896
614	abuse	ago	0.000378196
613	abuse	open	0.000378056
612	abuse	stalking	0.00037732
611	abuse	trust	0.000376553
609	abuse	response	0.000376066
610	abuse	college	0.000376066
608	abuse	using	0.000375328
607	abuse	wish	0.000375208
606	abuse	kind	0.000374868
605	abuse	traumatizes	0.000374655
604	abuse	bite	0.000372791
603	abuse	touch	0.000372105
602	abuse	start	0.000371622
601	abuse	sexualharassment	0.000369979
599	abuse	firsthand	0.000369658
600	abuse	brave	0.000369658
597	abuse	needed	0.000369538
598	abuse	hey	0.000369538
596	abuse	seriously	0.000367905
595	abuse	learn	0.000365389
594	abuse	break	0.000365045
592	abuse	try	0.000364576
593	abuse	guys	0.000364576
590	abuse	cover	0.000364254
591	abuse	non	0.000364254
588	abuse	rapes	0.00036339
589	abuse	predator	0.00036339
587	abuse	horror	0.000362994
584	abuse	turns	0.000362866
585	abuse	process	0.000362866
586	abuse	prostitution	0.000362866
583	abuse	awful	0.000361135
582	abuse	sure	0.000360839
581	abuse	ways	0.000360762
580	abuse	survivingrkelly	0.000360366
579	abuse	sad	0.000359778
578	abuse	patriarchy	0.000359631
576	abuse	follow	0.000358356
577	abuse	tiktok	0.000358356
573	abuse	sleep	0.000358161
574	abuse	dear	0.000358161
575	abuse	11	0.000358161
572	abuse	trying	0.000357853
571	abuse	barking	0.000357496
570	abuse	psa	0.000356724
569	abuse	mind	0.000355067
568	abuse	17	0.000354862
567	abuse	message	0.000353018
565	abuse	game	0.000352598
566	abuse	including	0.000352598
564	abuse	teaching	0.000352165
563	abuse	possible	0.000351983
562	abuse	head	0.000351722
560	abuse	voice	0.000351229
561	abuse	working	0.000351229
559	abuse	uncomfortable	0.000349678
558	abuse	baby	0.000349104
557	abuse	conversation	0.000349008
556	abuse	lt	0.000348723
554	abuse	second	0.000347803
555	abuse	fight	0.000347803
553	abuse	selfdefense	0.000347298
552	abuse	tough	0.000346161
551	abuse	beat	0.000345069
550	abuse	porn	0.000345014
549	abuse	alcohol	0.000344321
548	abuse	babies	0.000343006
547	abuse	18	0.000341612
546	abuse	question	0.000340008
545	abuse	war	0.000339094
544	abuse	incredibly	0.000338675
542	abuse	dating	0.000337434
543	abuse	televisionrape	0.000337434
541	abuse	club	0.000336712
540	abuse	play	0.000336237
539	abuse	worst	0.000335776
538	abuse	ad	0.000334815
537	abuse	oitnb	0.000334625
535	abuse	16	0.000332981
536	abuse	physically	0.000332981
534	abuse	wait	0.000331205
533	abuse	saam	0.000330918
531	abuse	started	0.000330331
532	abuse	lives	0.000330331
530	abuse	secret	0.000329427
529	abuse	seeing	0.000329325
526	abuse	allen	0.000327081
527	abuse	steubenville	0.000327081
528	abuse	believesurvivors	0.000327081
525	abuse	multiple	0.000326192
523	abuse	13	0.000325764
524	abuse	14	0.000325764
521	abuse	allegedly	0.000324701
522	abuse	neglect	0.000324701
520	abuse	molested	0.000323527
519	abuse	bed	0.000323084
518	abuse	extremely	0.000322402
517	abuse	showing	0.000321592
516	abuse	personal	0.00032156
513	abuse	block	0.00032037
514	abuse	talks	0.00032037
515	abuse	gop	0.00032037
512	abuse	probably	0.000319941
511	abuse	nsfw	0.000319219
510	abuse	evidence	0.000318723
509	abuse	best	0.000318194
508	abuse	cont	0.000317187
507	abuse	explain	0.000316373
506	abuse	ready	0.000315993
505	abuse	behaviour	0.000314484
504	abuse	taking	0.000314263
502	abuse	convicted	0.000314218
503	abuse	yesallwomen	0.000314218
500	abuse	allowed	0.000312661
501	abuse	stand	0.000312661
499	abuse	amazing	0.000312134
498	abuse	control	0.000311475
497	abuse	dead	0.000310082
496	abuse	shocking	0.000309197
493	abuse	crying	0.000308524
494	abuse	consider	0.000308524
495	abuse	season	0.000308524
491	abuse	advice	0.000307547
492	abuse	student	0.000307547
488	abuse	womyn	0.000307166
489	abuse	stoprape	0.000307166
490	abuse	liars	0.000307166
487	abuse	wife	0.00030624
486	abuse	beaten	0.000305949
485	abuse	days	0.000305676
484	abuse	online	0.000304398
483	abuse	excellent	0.000304086
482	abuse	childsexualabuse	0.000303342
480	abuse	30	0.000302893
481	abuse	easy	0.000302893
479	abuse	feeling	0.000302236
478	abuse	white	0.000302011
477	abuse	extreme	0.000301935
476	abuse	serial	0.000301856
475	abuse	gonna	0.000301462
474	abuse	hands	0.000300909
471	abuse	door	0.000300006
472	abuse	violenceagainstwomen	0.000300006
473	abuse	writer	0.000300006
470	abuse	months	0.0002992
468	abuse	facebook	0.000298621
469	abuse	telling	0.000298621
467	abuse	bit	0.000298465
466	abuse	note	0.000297938
463	abuse	dude	0.000297684
464	abuse	rough	0.000297684
465	abuse	effects	0.000297684
462	abuse	taken	0.000297272
461	abuse	filmed	0.000296567
460	abuse	photos	0.000295957
459	abuse	delhi	0.000295726
457	abuse	continue	0.000293846
458	abuse	moving	0.000293846
456	abuse	defend	0.000293534
455	abuse	meeting	0.000290698
454	abuse	anti	0.000289839
453	abuse	anxiety	0.000288796
452	abuse	warned	0.000288697
450	abuse	abusing	0.000288033
451	abuse	jail	0.000288033
448	abuse	heartbreaking	0.00028758
449	abuse	include	0.00028758
447	abuse	killed	0.000287444
446	abuse	sensitive	0.000286965
443	abuse	present	0.000285521
444	abuse	harrowing	0.000285521
445	abuse	mustread	0.000285521
441	abuse	listening	0.000285415
442	abuse	omg	0.000285415
438	abuse	small	0.000285412
439	abuse	interview	0.000285412
440	abuse	escape	0.000285412
437	abuse	topic	0.00028431
434	abuse	behavior	0.00028389
435	abuse	brutal	0.00028389
436	abuse	memory	0.00028389
433	abuse	idea	0.000283337
432	abuse	melissaflicks	0.00028305
431	abuse	big	0.000282818
429	abuse	late	0.000282415
430	abuse	monster	0.000282415
428	abuse	india	0.000280983
427	abuse	thinks	0.00028089
426	abuse	thinking	0.000279415
423	abuse	ped	0.000279242
424	abuse	fem2	0.000279242
425	abuse	hilarious	0.000279242
422	abuse	signs	0.000278243
421	abuse	drama	0.000276929
419	abuse	supposed	0.000276701
420	abuse	south	0.000276701
418	abuse	perpetrator	0.000275765
416	abuse	youth	0.000274747
417	abuse	ass	0.000274747
415	abuse	hit	0.000274037
414	abuse	soon	0.000273191
413	abuse	humans	0.000270851
412	abuse	crimes	0.000269723
410	abuse	cc	0.000269606
411	abuse	campaign	0.000269606
409	abuse	common	0.000269359
407	abuse	soul	0.000268621
408	abuse	morning	0.000268621
406	abuse	depression	0.000268197
404	abuse	careful	0.000267543
405	abuse	ya	0.000267543
403	abuse	fathers	0.000266849
400	abuse	fb	0.000266101
401	abuse	house	0.000266101
402	abuse	pt	0.000266101
399	abuse	cptsd	0.000265425
397	abuse	mystory	0.000264559
398	abuse	review	0.000264559
396	abuse	absolutely	0.000264002
395	abuse	brown	0.000263069
393	abuse	partners	0.000261848
394	abuse	charged	0.000261848
392	abuse	partner	0.000261628
391	abuse	ab	0.000259564
390	abuse	students	0.000258801
383	abuse	groped	0.000258534
384	abuse	gorman	0.000258534
385	abuse	quoting	0.000258534
386	abuse	sovjnte57d	0.000258534
387	abuse	endfathersday	0.000258534
388	abuse	unlawful	0.000258534
389	abuse	intercourse	0.000258534
380	abuse	kid	0.000257568
381	abuse	nightmare	0.000257568
382	abuse	holy	0.000257568
379	abuse	shares	0.000256294
377	abuse	twitter	0.000255375
378	abuse	tired	0.000255375
375	abuse	vu	0.000255355
376	abuse	movement	0.000255355
372	abuse	counselling	0.000254745
373	abuse	columbia	0.000254745
374	abuse	exploitation	0.000254745
371	abuse	drunk	0.000253851
370	abuse	pain	0.000253833
369	abuse	social	0.00025375
367	abuse	dirty	0.000253405
368	abuse	site	0.000253405
366	abuse	truth	0.000252957
365	abuse	kill	0.00025279
364	abuse	passed	0.000251546
363	abuse	pedophiles	0.000251318
362	abuse	chapter	0.00024977
361	abuse	actual	0.00024828
357	abuse	nomeansno	0.000248189
358	abuse	dicoach	0.000248189
359	abuse	virtual	0.000248189
360	abuse	rapejokes	0.000248189
356	abuse	comment	0.00024807
355	abuse	deal	0.000247246
349	abuse	university	0.000246439
350	abuse	single	0.000246439
351	abuse	bullshit	0.000246439
352	abuse	lived	0.000246439
353	abuse	verbal	0.000246439
354	abuse	author	0.000246439
348	abuse	reveals	0.00024531
347	abuse	survive	0.000245248
342	abuse	terrible	0.000244871
343	abuse	survived	0.000244871
344	abuse	childhoodtrauma	0.000244871
345	abuse	parent	0.000244871
346	abuse	sexism	0.000244871
340	abuse	completely	0.000243364
341	abuse	reminder	0.000243364
339	abuse	fun	0.000243337
337	abuse	exists	0.000242645
338	abuse	writes	0.000242645
336	abuse	attack	0.000242415
335	abuse	worth	0.000241505
333	abuse	creepy	0.000240617
334	abuse	posting	0.000240617
332	abuse	traumatic	0.000240559
330	abuse	ipv	0.000240508
331	abuse	novel	0.000240508
328	abuse	courage	0.000240164
329	abuse	guilty	0.000240164
327	abuse	weeks	0.000239747
326	abuse	la	0.000239154
324	abuse	history	0.000238893
325	abuse	feels	0.000238893
323	abuse	broken	0.000238032
321	abuse	está	0.000237844
322	abuse	project	0.000237844
320	abuse	sign	0.000237844
317	abuse	topics	0.000237235
318	abuse	saw	0.000237235
319	abuse	light	0.000237235
316	abuse	lost	0.000237049
315	abuse	therapist	0.000236575
314	abuse	medical	0.000236428
313	abuse	emotionally	0.000235663
312	abuse	posted	0.000235636
310	abuse	afraid	0.000235345
311	abuse	hand	0.000235345
309	abuse	class	0.000234153
304	abuse	25	0.000233608
305	abuse	comfort	0.000233608
306	abuse	answer	0.000233608
307	abuse	exactly	0.000233608
308	abuse	repeatedly	0.000233608
299	abuse	childabuseawareness	0.000233573
300	abuse	accusations	0.000233573
301	abuse	korban	0.000233573
302	abuse	brockturner	0.000233573
303	abuse	ycedl8yqj9	0.000233573
298	abuse	uk	0.000232604
297	abuse	darkthemes	0.000231877
296	abuse	discuss	0.000231869
291	abuse	cnn	0.000231664
292	abuse	weapon	0.000231664
293	abuse	legal	0.000231664
294	abuse	brother	0.000231664
295	abuse	yo	0.000231664
289	abuse	ones	0.000230774
290	abuse	based	0.000230774
286	abuse	level	0.000229819
287	abuse	reported	0.000229819
288	abuse	judge	0.000229819
282	abuse	cosby	0.000229808
283	abuse	daddy	0.000229808
284	abuse	physicalabuse	0.000229808
285	abuse	sexabusechat	0.000229808
281	abuse	minutes	0.000229767
280	abuse	crisis	0.000229708
279	abuse	attempted	0.000228671
278	abuse	racism	0.000228161
272	abuse	minute	0.000228065
273	abuse	doctor	0.000228065
274	abuse	lack	0.000228065
275	abuse	involved	0.000228065
276	abuse	exist	0.000228065
277	abuse	huge	0.000228065
271	abuse	choice	0.000227659
267	abuse	anonymous	0.00022644
268	abuse	blames	0.00022644
269	abuse	filed	0.00022644
270	abuse	abuses	0.00022644
265	abuse	outside	0.000226392
266	abuse	honest	0.000226392
264	abuse	art	0.000225697
263	abuse	harm	0.000225291
261	abuse	close	0.000224769
262	abuse	panic	0.000224769
260	abuse	stuff	0.000223984
259	abuse	character	0.000223851
254	abuse	touching	0.000223394
255	abuse	controlling	0.000223394
256	abuse	fantasy	0.000223394
257	abuse	kinds	0.000223394
258	abuse	allegations	0.000223394
250	abuse	realtalk	0.000223263
251	abuse	future	0.000223263
252	abuse	breaks	0.000223263
253	abuse	sister	0.000223263
248	abuse	issue	0.000222953
249	abuse	TRUE	0.000222953
247	abuse	suffering	0.000222075
246	abuse	therapy	0.000221639
239	abuse	lines	0.000220612
240	abuse	disappointed	0.000220612
241	abuse	football	0.000220612
242	abuse	cult	0.000220612
243	abuse	offkeydeviant	0.000220612
244	abuse	breakthesilence	0.000220612
245	abuse	parental	0.000220612
236	abuse	hold	0.000220384
237	abuse	heal	0.000220384
238	abuse	vile	0.000220384
235	abuse	fact	0.000220374
234	abuse	country	0.00021955
230	abuse	safety	0.000219027
231	abuse	suffer	0.000219027
232	abuse	walk	0.000219027
233	abuse	handle	0.000219027
229	abuse	trans	0.000218743
224	abuse	wondering	0.000218054
225	abuse	lyrics	0.000218054
226	abuse	dmtotl	0.000218054
227	abuse	destroy	0.000218054
228	abuse	FALSE	0.000218054
223	abuse	realize	0.000217719
220	abuse	attention	0.000216457
221	abuse	manipulation	0.000216457
222	abuse	slavery	0.000216457
216	abuse	campus	0.000215685
217	abuse	myths	0.000215685
218	abuse	admit	0.000215685
219	abuse	lifetime	0.000215685
213	abuse	published	0.000215238
214	abuse	began	0.000215238
215	abuse	tells	0.000215238
212	abuse	music	0.000214935
211	abuse	blood	0.00021478
210	abuse	guess	0.000214215
207	abuse	mute	0.000214059
208	abuse	lady	0.000214059
209	abuse	disability	0.000214059
201	abuse	members	0.000213479
202	abuse	aftermath	0.000213479
203	abuse	created	0.000213479
204	abuse	defense	0.000213479
205	abuse	marriage	0.000213479
206	abuse	joe	0.000213479
197	abuse	recent	0.000212917
198	abuse	list	0.000212917
199	abuse	finished	0.000212917
200	abuse	spread	0.000212917
196	abuse	wants	0.000211811
194	abuse	spoilers	0.000211417
195	abuse	characters	0.000211417
191	abuse	forgot	0.000209695
192	abuse	caution	0.000209695
193	abuse	page	0.000209695
187	abuse	george	0.000209479
188	abuse	trial	0.000209479
189	abuse	clear	0.000209479
190	abuse	letting	0.000209479
180	abuse	blurred	0.000208111
181	abuse	dylan	0.000208111
182	abuse	woody	0.000208111
183	abuse	pedophelia	0.000208111
184	abuse	normalizing	0.000208111
185	abuse	farrow	0.000208111
186	abuse	believewomen	0.000208111
177	abuse	breaking	0.000207697
178	abuse	everyday	0.000207697
179	abuse	stupid	0.000207697
176	abuse	silent	0.000207652
172	abuse	blogger	0.000206738
173	abuse	writingcommunity	0.000206738
174	abuse	worse	0.000206738
175	abuse	normal	0.000206738
164	abuse	church	0.000205923
165	abuse	ashamed	0.000205923
166	abuse	tortured	0.000205923
167	abuse	vote	0.000205923
168	abuse	recommend	0.000205923
169	abuse	calls	0.000205923
170	abuse	thriller	0.000205923
171	abuse	seven	0.000205923
163	abuse	themes	0.000205803
162	abuse	gay	0.000205299
154	abuse	molesting	0.000204376
155	abuse	silencing	0.000204376
156	abuse	billcosby	0.000204376
157	abuse	impossible	0.000204376
158	abuse	weinstein	0.000204376
159	abuse	rapey	0.000204376
160	abuse	navigate	0.000204376
161	abuse	lawsuit	0.000204376
148	abuse	shut	0.000204284
149	abuse	allow	0.000204284
150	abuse	simple	0.000204284
151	abuse	reporting	0.000204284
152	abuse	dr	0.000204284
153	abuse	sentence	0.000204284
147	abuse	murdered	0.000204173
145	abuse	bio	0.000203139
146	abuse	rage	0.000203139
141	abuse	fiction	0.000202724
142	abuse	incredible	0.000202724
143	abuse	guest	0.000202724
144	abuse	learned	0.000202724
140	abuse	brain	0.000202292
139	abuse	abortion	0.000201466
135	abuse	worry	0.000201237
136	abuse	wearing	0.000201237
137	abuse	held	0.000201237
138	abuse	tl	0.000201237
130	abuse	sexualassult	0.000201082
131	abuse	romance	0.000201082
132	abuse	unbelievable	0.000201082
133	abuse	yr	0.000201082
134	abuse	nope	0.000201082
129	abuse	beautiful	0.000199963
125	abuse	surgery	0.000199816
126	abuse	practice	0.000199816
127	abuse	beware	0.000199816
128	abuse	bathroom	0.000199816
123	abuse	mad	0.000198456
124	abuse	education	0.000198456
122	abuse	offensive	0.000198337
116	abuse	definition	0.000198135
117	abuse	scandal	0.000198135
118	abuse	gerard	0.000198135
119	abuse	complaint	0.000198135
120	abuse	coercivecontrol	0.000198135
121	abuse	jones	0.000198135
115	abuse	hours	0.000197595
114	abuse	includes	0.000197151
113	abuse	homophobia	0.000196157
112	abuse	blacktwitter	0.000195897
107	abuse	met	0.000195469
108	abuse	harassed	0.000195469
109	abuse	familiar	0.000195469
110	abuse	testimony	0.000195469
111	abuse	shameful	0.000195469
103	abuse	hashtag	0.000194691
104	abuse	problematic	0.000194691
105	abuse	suggest	0.000194691
106	abuse	description	0.000194691
101	abuse	heads	0.000193528
102	abuse	meant	0.000193528
95	abuse	describes	0.000193036
96	abuse	messed	0.000193036
97	abuse	africa	0.000193036
98	abuse	choosing	0.000193036
99	abuse	complete	0.000193036
100	abuse	childhoodsexualabuse	0.000193036
92	abuse	stopped	0.000192407
93	abuse	emotions	0.000192407
94	abuse	caught	0.000192407
91	abuse	lgbtq	0.000192157
88	abuse	breath	0.000191323
89	abuse	weird	0.000191323
90	abuse	reports	0.000191323
81	abuse	sickening	0.000190797
82	abuse	comfortable	0.000190797
83	abuse	itstopswithme	0.000190797
84	abuse	solid	0.000190797
85	abuse	wednesday	0.000190797
86	abuse	appreciate	0.000190797
87	abuse	icymi	0.000190797
80	abuse	treatment	0.000190275
79	abuse	half	0.00018926
78	abuse	month	0.000189133
76	abuse	2016	0.000188724
77	abuse	petition	0.000188724
75	abuse	100	0.000188276
74	abuse	decided	0.000187322
68	abuse	violated	0.000186795
69	abuse	hide	0.000186795
70	abuse	confession	0.000186795
71	abuse	difference	0.000186795
72	abuse	april	0.000186795
73	abuse	potentially	0.000186795
67	abuse	images	0.000186344
64	abuse	amwriting	0.000185495
65	abuse	fucked	0.000185495
66	abuse	mercystreetpbs	0.000185495
63	abuse	transphobia	0.000185286
55	abuse	cheating	0.000184989
56	abuse	party	0.000184989
57	abuse	perspective	0.000184989
58	abuse	walking	0.000184989
59	abuse	slutshaming	0.000184989
60	abuse	context	0.000184989
61	abuse	considered	0.000184989
62	abuse	member	0.000184989
52	abuse	games	0.000184619
53	abuse	bc	0.000184619
54	abuse	deserve	0.000184619
48	abuse	faced	0.000183294
49	abuse	karachi	0.000183294
50	abuse	proof	0.000183294
51	abuse	underage	0.000183294
47	abuse	couple	0.000182127
31	abuse	ranchi	0.000182077
32	abuse	kits	0.000182077
33	abuse	statutory	0.000182077
34	abuse	so_young	0.000182077
35	abuse	launching	0.000182077
36	abuse	lindsey	0.000182077
37	abuse	virginity	0.000182077
38	abuse	souvenirs	0.000182077
39	abuse	thicke	0.000182077
40	abuse	poetrytuesday	0.000182077
41	abuse	kekerasanseksual	0.000182077
42	abuse	spade	0.000182077
43	abuse	remnants	0.000182077
44	abuse	sexy	0.000182077
45	abuse	ross	0.000182077
46	abuse	stanford	0.000182077
25	abuse	swear	0.000181695
26	abuse	star	0.000181695
27	abuse	google	0.000181695
28	abuse	taught	0.000181695
29	abuse	por	0.000181695
30	abuse	mothers	0.000181695
24	abuse	selfharm	0.000181639
23	abuse	proud	0.000181338
18	abuse	form	0.000180183
19	abuse	bitch	0.000180183
20	abuse	order	0.000180183
21	abuse	leaving	0.000180183
22	abuse	1st	0.000180183
17	abuse	job	0.000178748
3	abuse	viol	0.000178381
4	abuse	infuriating	0.000178381
5	abuse	becuase	0.000178381
6	abuse	republican	0.000178381
7	abuse	paedophile	0.000178381
8	abuse	juvenile	0.000178381
9	abuse	metoomovement	0.000178381
10	abuse	courageous	0.000178381
11	abuse	safeguard	0.000178381
12	abuse	rapestory	0.000178381
13	abuse	sexualassualt	0.000178381
14	abuse	groomed	0.000178381
15	abuse	vakapallirapes	0.000178381
16	abuse	boo	0.000178381
2	abuse	tv	0.000178362
0	abuse	term	0.00017766
1	abuse	2020	0.00017766
1000	adults content and sex	common	0.000453935
1001	adults content and sex	ugh	0.000453935
1002	adults content and sex	animalabuse	0.000453935
1003	adults content and sex	toxic	0.00045684
1004	adults content and sex	prepared	0.00045684
1005	adults content and sex	chat	0.00045684
1006	adults content and sex	save	0.00045684
1007	adults content and sex	talks	0.00045684
1008	adults content and sex	future	0.000459864
1009	adults content and sex	released	0.000459864
1010	adults content and sex	mood	0.000459864
1011	adults content and sex	uncomfortable	0.000463016
1012	adults content and sex	phrase	0.000463016
1013	adults content and sex	seconds	0.000463016
1014	adults content and sex	purpose	0.000463016
1015	adults content and sex	minor	0.000463016
1016	adults content and sex	win	0.000463016
1017	adults content and sex	um	0.000466309
1018	adults content and sex	discussed	0.000466309
1019	adults content and sex	step	0.000469755
1020	adults content and sex	loneliness	0.000469755
1021	adults content and sex	usa	0.000469755
1022	adults content and sex	easier	0.000469755
1023	adults content and sex	fit	0.000469755
1024	adults content and sex	wattpad	0.000469755
1025	adults content and sex	carried	0.000469755
1026	adults content and sex	acab	0.000469755
1027	adults content and sex	neck	0.000469755
1028	adults content and sex	gotta	0.000469755
1029	adults content and sex	incredible	0.000469755
1030	adults content and sex	viewers	0.000473368
1031	adults content and sex	quick	0.000473368
1032	adults content and sex	job	0.000473368
1033	adults content and sex	research	0.000473368
1034	adults content and sex	sunday	0.000477168
1035	adults content and sex	meet	0.000477168
1036	adults content and sex	business	0.000477168
1037	adults content and sex	reminded	0.000477168
1038	adults content and sex	form	0.000477168
1039	adults content and sex	saved	0.000477168
1040	adults content and sex	tortured	0.000477168
1041	adults content and sex	abandonment	0.000477168
1042	adults content and sex	tweeting	0.000477168
1043	adults content and sex	affect	0.000477168
1044	adults content and sex	currently	0.000477168
1045	adults content and sex	potential	0.000477168
1046	adults content and sex	writers	0.000477168
1047	adults content and sex	forever	0.000477168
1048	adults content and sex	mothers	0.000481173
1049	adults content and sex	losing	0.000481173
1050	adults content and sex	suffered	0.000481173
1051	adults content and sex	surprised	0.000481173
1052	adults content and sex	negative	0.000481173
1053	adults content and sex	spoilerswithoutcontext	0.000481173
1054	adults content and sex	silent	0.000481173
1055	adults content and sex	followers	0.000481173
1056	adults content and sex	recently	0.000481173
1057	adults content and sex	harrowing	0.000481173
1058	adults content and sex	march	0.000481173
1059	adults content and sex	21	0.000481173
1060	adults content and sex	readers	0.000481173
1061	adults content and sex	talked	0.000485406
1062	adults content and sex	binge	0.000485406
1063	adults content and sex	clear	0.000485406
1064	adults content and sex	earth	0.000485406
1065	adults content and sex	harder	0.000485406
1066	adults content and sex	resources	0.000485406
1067	adults content and sex	beating	0.000485406
1068	adults content and sex	fgm	0.000485406
1069	adults content and sex	labeled	0.000485406
1070	adults content and sex	subscribe	0.000485406
1071	adults content and sex	key	0.000485406
1072	adults content and sex	doubt	0.000489897
1073	adults content and sex	chance	0.000489897
1074	adults content and sex	growing	0.000489897
1075	adults content and sex	ppd	0.000489897
1076	adults content and sex	advocate	0.000489897
1077	adults content and sex	meeting	0.000489897
1078	adults content and sex	hoping	0.000489897
1079	adults content and sex	adding	0.000489897
1080	adults content and sex	essay	0.000494677
1081	adults content and sex	pakistan	0.000494677
1082	adults content and sex	tragedy	0.000494677
1083	adults content and sex	workers	0.000494677
1084	adults content and sex	hide	0.000494677
1085	adults content and sex	potentially	0.000494677
1086	adults content and sex	filled	0.000494677
1087	adults content and sex	campus	0.000499787
1088	adults content and sex	writes	0.000499787
1089	adults content and sex	breathing	0.000499787
1090	adults content and sex	funeral	0.000499787
1091	adults content and sex	focus	0.000499787
1092	adults content and sex	stage	0.000499787
1093	adults content and sex	skip	0.000499787
1094	adults content and sex	kicked	0.000499787
1095	adults content and sex	pastor	0.000499787
1096	adults content and sex	survival	0.000499787
1097	adults content and sex	migraine	0.000499787
1098	adults content and sex	abuse	0.000502478
1099	adults content and sex	wrenching	0.000505277
1100	adults content and sex	band	0.000505277
1101	adults content and sex	aids	0.000505277
1102	adults content and sex	dmtotl	0.000505277
1103	adults content and sex	particularly	0.000505277
1104	adults content and sex	requires	0.000505277
1105	adults content and sex	cycle	0.000505277
1106	adults content and sex	core	0.000505277
1107	adults content and sex	tips	0.000505277
1108	adults content and sex	theme	0.000505277
1109	adults content and sex	ch	0.000505277
1110	adults content and sex	rarely	0.000505277
1111	adults content and sex	discusses	0.000511205
1112	adults content and sex	faint	0.000511205
1113	adults content and sex	oitnb7	0.000511205
1114	adults content and sex	lines	0.000511205
1115	adults content and sex	bringing	0.000511205
1116	adults content and sex	notice	0.000511205
1117	adults content and sex	sarah	0.000511205
1118	adults content and sex	harsh	0.000511205
1119	adults content and sex	pic	0.000511205
1120	adults content and sex	millions	0.000511205
1121	adults content and sex	confused	0.000511205
1122	adults content and sex	stuck	0.000511205
1123	adults content and sex	lit	0.000511205
1124	adults content and sex	xx	0.000511205
1125	adults content and sex	acc	0.000511205
1126	adults content and sex	enforcement	0.00051765
1127	adults content and sex	philosophy	0.00051765
1128	adults content and sex	witness	0.00051765
1129	adults content and sex	kinds	0.00051765
1130	adults content and sex	display	0.00051765
1131	adults content and sex	significant	0.00051765
1132	adults content and sex	accounts	0.00051765
1133	adults content and sex	spoileralert	0.00051765
1134	adults content and sex	mt	0.00051765
1135	adults content and sex	rebirth	0.00051765
1136	adults content and sex	visual	0.00051765
1137	adults content and sex	suicidal	0.000519383
1138	adults content and sex	revenge	0.00052471
1139	adults content and sex	previous	0.00052471
1140	adults content and sex	drowning	0.00052471
1141	adults content and sex	politics	0.00052471
1142	adults content and sex	aggressive	0.00052471
1143	adults content and sex	psychosis	0.00052471
1144	adults content and sex	lowest	0.00052471
1145	adults content and sex	freedom	0.00052471
1146	adults content and sex	2017	0.00052471
1147	adults content and sex	loses	0.00052471
1148	adults content and sex	catch	0.00052471
1149	adults content and sex	drive	0.00052471
1150	adults content and sex	appalling	0.00052471
1151	adults content and sex	scandal	0.00052471
1152	adults content and sex	bf	0.00052471
1153	adults content and sex	grandfather	0.00052471
1154	adults content and sex	christian	0.00052471
1155	adults content and sex	hits	0.00052471
1156	adults content and sex	fits	0.000532514
1157	adults content and sex	intention	0.000532514
1158	adults content and sex	le	0.000532514
1159	adults content and sex	stick	0.000532514
1160	adults content and sex	ripped	0.000532514
1161	adults content and sex	believed	0.000532514
1162	adults content and sex	cost	0.000532514
1163	adults content and sex	sucked	0.000532514
1164	adults content and sex	horrors	0.000532514
1165	adults content and sex	paper	0.000532514
1166	adults content and sex	trip	0.000532514
1167	adults content and sex	2013	0.000532514
1168	adults content and sex	create	0.000532514
1169	adults content and sex	lateristoolate	0.000541238
1170	adults content and sex	safespaces	0.000541238
1171	adults content and sex	round	0.000541238
1172	adults content and sex	demand	0.000541238
1173	adults content and sex	terrorism	0.000541238
1174	adults content and sex	lawsuit	0.000541238
1175	adults content and sex	passing	0.000541238
1176	adults content and sex	ideas	0.000541238
1177	adults content and sex	rantwarning	0.000541238
1178	adults content and sex	ni	0.000541238
1179	adults content and sex	maga	0.000541238
1180	adults content and sex	valid	0.000541238
1181	adults content and sex	fans	0.000541238
1182	adults content and sex	clinic	0.000541238
1183	adults content and sex	traumas	0.000541238
1184	adults content and sex	af	0.000551129
1185	adults content and sex	traumatising	0.000551129
1186	adults content and sex	useyourvoice	0.000551129
1187	adults content and sex	protestors	0.000551129
1188	adults content and sex	complications	0.000551129
1189	adults content and sex	fatal	0.000551129
1190	adults content and sex	walked	0.000551129
1191	adults content and sex	oscars	0.000551129
1192	adults content and sex	aspects	0.000551129
1193	adults content and sex	dread	0.000551129
1194	adults content and sex	bitches	0.000551129
1195	adults content and sex	wounded	0.000551129
1196	adults content and sex	150	0.000551129
1197	adults content and sex	bruised	0.000551129
1198	adults content and sex	rts	0.000551129
1199	adults content and sex	petry	0.000551129
1200	adults content and sex	courageous	0.000551129
1201	adults content and sex	twins	0.000551129
1202	adults content and sex	guide	0.000551129
1203	adults content and sex	reads	0.000551129
1204	adults content and sex	sad	0.000555787
1205	adults content and sex	detention	0.000562547
1206	adults content and sex	emergencyroom	0.000562547
1207	adults content and sex	ankle	0.000562547
1208	adults content and sex	separated	0.000562547
1209	adults content and sex	graphiccontent	0.000562547
1210	adults content and sex	substance	0.000562547
1211	adults content and sex	lordshiphalogen	0.000562547
1212	adults content and sex	required	0.000562547
1213	adults content and sex	amauroticking	0.000562547
1214	adults content and sex	delve	0.000562547
1215	adults content and sex	rock	0.000562547
1216	adults content and sex	unsee	0.000562547
1217	adults content and sex	writerslife	0.000562547
1218	adults content and sex	inciting	0.000562547
1219	adults content and sex	aches	0.000562547
1220	adults content and sex	fog	0.000562547
1221	adults content and sex	knocked	0.000562547
1222	adults content and sex	invisible	0.000562547
1223	adults content and sex	choices	0.000562547
1224	adults content and sex	courtney	0.000562547
1225	adults content and sex	illegal	0.000562547
1226	adults content and sex	prone	0.000562547
1227	adults content and sex	soup	0.000562547
1228	adults content and sex	examines	0.000562547
1229	adults content and sex	ebb	0.000562547
1230	adults content and sex	hardhitting	0.000562547
1231	adults content and sex	wording	0.000562547
1232	adults content and sex	celebrity	0.000562547
1233	adults content and sex	respecting	0.000562547
1234	adults content and sex	spirits	0.000562547
1235	adults content and sex	woman	0.000565066
1236	adults content and sex	year	0.000570224
1237	adults content and sex	depressed	0.000571395
1238	adults content and sex	buku	0.000576051
1239	adults content and sex	foetus	0.000576051
1240	adults content and sex	catholic	0.000576051
1241	adults content and sex	disconnect	0.000576051
1242	adults content and sex	heartbreak	0.000576051
1243	adults content and sex	blackmail	0.000576051
1244	adults content and sex	files	0.000576051
1245	adults content and sex	river	0.000576051
1246	adults content and sex	san	0.000576051
1247	adults content and sex	dads	0.000576051
1248	adults content and sex	sadism	0.000576051
1249	adults content and sex	position	0.000576051
1250	adults content and sex	slipped	0.000576051
1251	adults content and sex	tema	0.000576051
1252	adults content and sex	luckily	0.000576051
1253	adults content and sex	sangat	0.000576051
1254	adults content and sex	classmate	0.000576051
1255	adults content and sex	meghan	0.000576051
1256	adults content and sex	delivery	0.000576051
1257	adults content and sex	western	0.000576051
1258	adults content and sex	fuckthepolice	0.000576051
1259	adults content and sex	dairy	0.000576051
1260	adults content and sex	refuse	0.000576051
1261	adults content and sex	hardest	0.000576051
1262	adults content and sex	celebrated	0.000576051
1263	adults content and sex	answers	0.000576051
1264	adults content and sex	handled	0.000576051
1265	adults content and sex	surrounding	0.000576051
1266	adults content and sex	healed	0.000576051
1267	adults content and sex	eventual	0.000576051
1268	adults content and sex	ivf	0.000576051
1269	adults content and sex	talk	0.000586222
1270	adults content and sex	mentalhealth	0.000588239
1271	adults content and sex	good	0.000592188
1272	adults content and sex	pack	0.00059258
1273	adults content and sex	descriptive	0.00059258
1274	adults content and sex	ocean	0.00059258
1275	adults content and sex	shed	0.00059258
1276	adults content and sex	queensland	0.00059258
1277	adults content and sex	values	0.00059258
1278	adults content and sex	destroying	0.00059258
1279	adults content and sex	breakdowns	0.00059258
1280	adults content and sex	sections	0.00059258
1281	adults content and sex	developed	0.00059258
1282	adults content and sex	bridge	0.00059258
1283	adults content and sex	soundcloud	0.00059258
1284	adults content and sex	subsequent	0.00059258
1285	adults content and sex	nude	0.00059258
1286	adults content and sex	102lbs	0.00059258
1287	adults content and sex	sjws	0.00059258
1288	adults content and sex	fairly	0.00059258
1289	adults content and sex	scale	0.00059258
1290	adults content and sex	wicked	0.00059258
1291	adults content and sex	120lbs	0.00059258
1292	adults content and sex	joins	0.00059258
1293	adults content and sex	fatigue	0.00059258
1294	adults content and sex	seeherbloom	0.00059258
1295	adults content and sex	writerscommunity	0.00059258
1296	adults content and sex	momlife	0.00059258
1297	adults content and sex	jeremy	0.00059258
1298	adults content and sex	savethechildren	0.00059258
1299	adults content and sex	shoulder	0.00059258
1300	adults content and sex	surprise	0.00059258
1301	adults content and sex	triggered	0.000607871
1302	adults content and sex	efforts	0.000613888
1303	adults content and sex	b1oclmavrm	0.000613888
1304	adults content and sex	mumblog	0.000613888
1305	adults content and sex	movingon	0.000613888
1306	adults content and sex	oppressivehardon	0.000613888
1307	adults content and sex	rosie	0.000613888
1308	adults content and sex	activities	0.000613888
1309	adults content and sex	farmers	0.000613888
1310	adults content and sex	francisco	0.000613888
1311	adults content and sex	uwzmz8ddif	0.000613888
1312	adults content and sex	9d8lnqwvyo	0.000613888
1313	adults content and sex	eighteen	0.000613888
1314	adults content and sex	debatenight	0.000613888
1315	adults content and sex	babylossawareness	0.000613888
1316	adults content and sex	substances	0.000613888
1317	adults content and sex	massivebellshapeddickhead	0.000613888
1318	adults content and sex	distribution	0.000613888
1319	adults content and sex	dependent	0.000613888
1320	adults content and sex	momlog	0.000613888
1321	adults content and sex	childporn	0.000613888
1322	adults content and sex	peril	0.000613888
1323	adults content and sex	stigmas	0.000613888
1324	adults content and sex	kissed	0.000613888
1325	adults content and sex	aged	0.000613888
1326	adults content and sex	orgasm	0.000613888
1327	adults content and sex	offend	0.000613888
1328	adults content and sex	whitemaleonwhiskey	0.000613888
1329	adults content and sex	subplot	0.000613888
1330	adults content and sex	responsive	0.000613888
1331	adults content and sex	wolves	0.000613888
1332	adults content and sex	grieve	0.000613888
1333	adults content and sex	youvebeenwarned	0.000613888
1334	adults content and sex	circle	0.000613888
1335	adults content and sex	ipad	0.000613888
1336	adults content and sex	alrightenjoy	0.000613888
1337	adults content and sex	explicitvaginalmeasures	0.000613888
1338	adults content and sex	adultcontent	0.000613888
1339	adults content and sex	infantdeath	0.000613888
1340	adults content and sex	bananas	0.000613888
1341	adults content and sex	zhyxp79npy	0.000613888
1342	adults content and sex	prolife	0.000613888
1343	adults content and sex	oozo08ipte	0.000613888
1344	adults content and sex	heartbeat	0.000613888
1345	adults content and sex	m4xktrootl	0.000613888
1346	adults content and sex	elly	0.000613888
1347	adults content and sex	maturethemes	0.000613888
1348	adults content and sex	objects	0.000613888
1349	adults content and sex	unfortunate	0.000613888
1350	adults content and sex	marathon	0.000613888
1351	adults content and sex	calfs	0.000613888
1352	adults content and sex	taboo	0.000613888
1353	adults content and sex	handsup	0.000613888
1354	adults content and sex	rainbow	0.000613888
1355	adults content and sex	discovered	0.000613888
1356	adults content and sex	gobaldforbabyloss	0.000613888
1357	adults content and sex	fgsgonffqr	0.000613888
1358	adults content and sex	cows	0.000613888
1359	adults content and sex	immensely	0.000613888
1360	adults content and sex	dc	0.000613888
1361	adults content and sex	oval	0.000613888
1362	adults content and sex	climax	0.000613888
1363	adults content and sex	dfssfaxcmn	0.000613888
1364	adults content and sex	ragingprivilege	0.000613888
1365	adults content and sex	mythology	0.000613888
1366	adults content and sex	men	0.000614798
1367	adults content and sex	fucking	0.000639617
1368	adults content and sex	writersofinstagram	0.000643921
1369	adults content and sex	obstetric	0.000643921
1370	adults content and sex	cubs	0.000643921
1371	adults content and sex	benefit	0.000643921
1372	adults content and sex	71	0.000643921
1373	adults content and sex	hangers	0.000643921
1374	adults content and sex	sensibly	0.000643921
1375	adults content and sex	bff	0.000643921
1376	adults content and sex	500	0.000643921
1377	adults content and sex	rebecca	0.000643921
1378	adults content and sex	hardcore	0.000643921
1379	adults content and sex	veganism	0.000643921
1380	adults content and sex	vi	0.000643921
1381	adults content and sex	federal	0.000643921
1382	adults content and sex	languagematters	0.000643921
1383	adults content and sex	sir	0.000643921
1384	adults content and sex	cake	0.000643921
1385	adults content and sex	siren	0.000643921
1386	adults content and sex	gersemi	0.000643921
1387	adults content and sex	154	0.000643921
1388	adults content and sex	bulls	0.000643921
1389	adults content and sex	fades	0.000643921
1390	adults content and sex	assure	0.000643921
1391	adults content and sex	zoophilia	0.000643921
1392	adults content and sex	houseofthedragon	0.000643921
1393	adults content and sex	hiv	0.000643921
1394	adults content and sex	attraction	0.000643921
1395	adults content and sex	poster	0.000643921
1396	adults content and sex	genetic	0.000643921
1397	adults content and sex	familycreation	0.000643921
1398	adults content and sex	comprehend	0.000643921
1399	adults content and sex	ttc	0.000643921
1400	adults content and sex	compensate	0.000643921
1401	adults content and sex	pornography	0.000643921
1402	adults content and sex	knowyouraura	0.000643921
1403	adults content and sex	ca6ywvdjnu	0.000643921
1404	adults content and sex	x2	0.000643921
1405	adults content and sex	zoophile	0.000643921
1406	adults content and sex	miscarraige	0.000643921
1407	adults content and sex	amta	0.000643921
1408	adults content and sex	angela	0.000643921
1409	adults content and sex	inadequate	0.000643921
1410	adults content and sex	shaped	0.000643921
1411	adults content and sex	heading	0.000643921
1412	adults content and sex	uu	0.000643921
1413	adults content and sex	antiabuse	0.000643921
1414	adults content and sex	bbceastenders	0.000643921
1415	adults content and sex	pj0yjikslg	0.000643921
1416	adults content and sex	hearings	0.000643921
1417	adults content and sex	miscarry	0.000643921
1418	adults content and sex	brilliantly	0.000643921
1419	adults content and sex	stressful	0.000643921
1420	adults content and sex	dickjokes	0.000643921
1421	adults content and sex	mfxgfim6cu	0.000643921
1422	adults content and sex	candid	0.000643921
1423	adults content and sex	unrest	0.000643921
1424	adults content and sex	procedures	0.000643921
1425	adults content and sex	cotdeath	0.000643921
1426	adults content and sex	unimaginable	0.000643921
1427	adults content and sex	cord	0.000643921
1428	adults content and sex	cambion	0.000643921
1429	adults content and sex	antizoo	0.000643921
1430	adults content and sex	markle	0.000643921
1431	adults content and sex	intervention	0.000643921
1432	adults content and sex	boobsinthethumbnail	0.000643921
1433	adults content and sex	w8dmyc9gbn	0.000643921
1434	adults content and sex	darkroleplay	0.000643921
1435	adults content and sex	peed	0.000643921
1436	adults content and sex	qld	0.000643921
1437	adults content and sex	dairyfarmers	0.000643921
1438	adults content and sex	londonmarathon	0.000643921
1439	adults content and sex	dystocia	0.000643921
1440	adults content and sex	waist	0.000643921
1441	adults content and sex	founder	0.000643921
1442	adults content and sex	weighed	0.000643921
1443	adults content and sex	losses	0.000643921
1444	adults content and sex	safiyasatchell	0.000643921
1445	adults content and sex	weakness	0.000643921
1446	adults content and sex	novels	0.000643921
1447	adults content and sex	greyson	0.000643921
1448	adults content and sex	ramblings	0.000643921
1449	adults content and sex	sarahfrasershow	0.000643921
1450	adults content and sex	greysonv_darker	0.000643921
1451	adults content and sex	foreign	0.000643921
1452	adults content and sex	ranting	0.000643921
1453	adults content and sex	bm9mmrtm2e	0.000643921
1454	adults content and sex	fraser	0.000643921
1455	adults content and sex	birther	0.000643921
1456	adults content and sex	aftershock	0.000643921
1457	adults content and sex	notmydickthough	0.000643921
1458	adults content and sex	abort	0.000643921
1459	adults content and sex	lone	0.000643921
1460	adults content and sex	queenandslim	0.000643921
1461	adults content and sex	thing	0.000647265
1462	adults content and sex	family	0.000650238
1463	adults content and sex	mentalhealthmatters	0.000653271
1464	adults content and sex	shit	0.000655329
1465	adults content and sex	better	0.000661679
1466	adults content and sex	world	0.000669448
1467	adults content and sex	happened	0.000672907
1468	adults content and sex	bad	0.000677648
1469	adults content and sex	contentwarning	0.000688904
1470	adults content and sex	care	0.000694196
1471	adults content and sex	elizabeth	0.000695262
1472	adults content and sex	apologetics	0.000695262
1473	adults content and sex	ihaventhadanabortionbutiwishihad	0.000695262
1474	adults content and sex	nudemix	0.000695262
1475	adults content and sex	tfmr	0.000695262
1476	adults content and sex	tagfilm	0.000695262
1477	adults content and sex	dopeblackdad	0.000695262
1478	adults content and sex	rasbvivkjq	0.000695262
1479	adults content and sex	ferrand	0.000695262
1480	adults content and sex	fetaledema	0.000695262
1481	adults content and sex	oneshot	0.000695262
1482	adults content and sex	mikaelson	0.000695262
1483	adults content and sex	correlation	0.000695262
1484	adults content and sex	sanctimonious	0.000695262
1485	adults content and sex	nakeedneess	0.000695262
1486	adults content and sex	existant	0.000695262
1487	adults content and sex	katiehill	0.000695262
1488	adults content and sex	exhibiting	0.000695262
1489	adults content and sex	procedure	0.000695262
1490	adults content and sex	unplanned	0.000695262
1491	adults content and sex	miamiuniversity	0.000695262
1492	adults content and sex	elevator	0.000695262
1493	adults content and sex	nonsl	0.000695262
1494	adults content and sex	midnightmass	0.000695262
1495	adults content and sex	youcannotpossessme	0.000695262
1496	adults content and sex	childrenslivesmatter	0.000695262
1497	adults content and sex	uploading	0.000695262
1498	adults content and sex	yeahwrite	0.000695262
1499	adults content and sex	imok	0.000695262
1500	adults content and sex	clermont	0.000695262
1501	adults content and sex	dreaded	0.000695262
1502	adults content and sex	cleanses	0.000695262
1503	adults content and sex	pint	0.000695262
1504	adults content and sex	yearning	0.000695262
1505	adults content and sex	officemates	0.000695262
1506	adults content and sex	yangsters	0.000695262
1507	adults content and sex	rosieodonnell	0.000695262
1508	adults content and sex	yanggang	0.000695262
1509	adults content and sex	yang2020	0.000695262
1510	adults content and sex	wlul89mgql	0.000695262
1511	adults content and sex	valiant	0.000695262
1512	adults content and sex	breakingchains	0.000695262
1513	adults content and sex	nudes	0.000695262
1514	adults content and sex	chelsea	0.000695262
1515	adults content and sex	antiabortion	0.000695262
1516	adults content and sex	7l3mgr3qgv	0.000695262
1517	adults content and sex	brisbane	0.000695262
1518	adults content and sex	waveoflight	0.000695262
1519	adults content and sex	battled	0.000695262
1520	adults content and sex	cantwell	0.000695262
1521	adults content and sex	expectant	0.000695262
1522	adults content and sex	lehuffpost	0.000695262
1523	adults content and sex	imitai	0.000695262
1524	adults content and sex	legalisation	0.000695262
1525	adults content and sex	anticipation	0.000695262
1526	adults content and sex	saga	0.000695262
1527	adults content and sex	antichoice	0.000695262
1528	adults content and sex	touraine	0.000695262
1529	adults content and sex	e_minormusic	0.000695262
1530	adults content and sex	lobby	0.000695262
1531	adults content and sex	laurel	0.000695262
1532	adults content and sex	wedlock	0.000695262
1533	adults content and sex	unimaginabledecisions	0.000695262
1534	adults content and sex	whitney	0.000695262
1535	adults content and sex	kwglssjqca	0.000695262
1536	adults content and sex	postpartumdepression	0.000695262
1537	adults content and sex	b3bjr0w7gz	0.000695262
1538	adults content and sex	sutton	0.000695262
1539	adults content and sex	conf	0.000695262
1540	adults content and sex	c1dujjslnh	0.000695262
1541	adults content and sex	l8pht2jt5g	0.000695262
1542	adults content and sex	typed	0.000695262
1543	adults content and sex	fait	0.000695262
1544	adults content and sex	greysons	0.000695262
1545	adults content and sex	pqijuroag2	0.000695262
1546	adults content and sex	pr7kqzj7mc	0.000695262
1547	adults content and sex	requiring	0.000695262
1548	adults content and sex	humanityfirst	0.000695262
1549	adults content and sex	conception	0.000695262
1550	adults content and sex	lostchild	0.000695262
1551	adults content and sex	founders	0.000695262
1552	adults content and sex	ayoola	0.000695262
1553	adults content and sex	rantover	0.000695262
1554	adults content and sex	issus	0.000695262
1555	adults content and sex	porno	0.000695262
1556	adults content and sex	pornographic	0.000695262
1557	adults content and sex	theboldtype	0.000695262
1558	adults content and sex	busiest	0.000695262
1559	adults content and sex	autofill	0.000695262
1560	adults content and sex	ectopic	0.000695262
1561	adults content and sex	port	0.000695262
1562	adults content and sex	lust	0.000695262
1563	adults content and sex	lusty	0.000695262
1564	adults content and sex	mothermovie	0.000695262
1565	adults content and sex	polémique	0.000695262
1566	adults content and sex	otto	0.000695262
1567	adults content and sex	reverbnation	0.000695262
1568	adults content and sex	comrade	0.000695262
1569	adults content and sex	msichoices	0.000695262
1570	adults content and sex	loners	0.000695262
1571	adults content and sex	themesofsuicide	0.000695262
1572	adults content and sex	irrelevant	0.000695262
1573	adults content and sex	conveys	0.000695262
1574	adults content and sex	banana	0.000695262
1575	adults content and sex	normalised	0.000695262
1576	adults content and sex	19w5d	0.000695262
1577	adults content and sex	deliver	0.000695262
1578	adults content and sex	ovilftcs43	0.000695262
1579	adults content and sex	expertise	0.000695262
1580	adults content and sex	gillikin	0.000695262
1581	adults content and sex	millers	0.000695262
1582	adults content and sex	expendable	0.000695262
1583	adults content and sex	expelling	0.000695262
1584	adults content and sex	songoftheday	0.000695262
1585	adults content and sex	showmeonthedoll	0.000695262
1586	adults content and sex	t9	0.000695262
1587	adults content and sex	keaton	0.000695262
1588	adults content and sex	np	0.000695262
1589	adults content and sex	mygirls	0.000695262
1590	adults content and sex	hôpital	0.000695262
1591	adults content and sex	mybabiesyouwillalwaysbe	0.000695262
1592	adults content and sex	dojualdzhy	0.000695262
1593	adults content and sex	abortionrights	0.000695262
1594	adults content and sex	abortionisnothealthcare	0.000695262
1595	adults content and sex	abortionishealthcare	0.000695262
1596	adults content and sex	consumed	0.000695262
1597	adults content and sex	pregnancycontent	0.000695262
1598	adults content and sex	pregnancylosstheme	0.000695262
1599	adults content and sex	cemetery	0.000695262
1600	adults content and sex	abort73	0.000695262
1601	adults content and sex	righteous	0.000695262
1602	adults content and sex	ashansdoom	0.000695262
1603	adults content and sex	irons	0.000695262
1604	adults content and sex	unc	0.000695262
1605	adults content and sex	miscarrying	0.000695262
1606	adults content and sex	mirrorsyndrome	0.000695262
1607	adults content and sex	hydrops	0.000695262
1608	adults content and sex	premarital	0.000695262
1609	adults content and sex	lettered	0.000695262
1610	adults content and sex	anxietyinpregnancy	0.000695262
1611	adults content and sex	delivers	0.000695262
1612	adults content and sex	phallic	0.000695262
1613	adults content and sex	sentient	0.000695262
1614	adults content and sex	5wh7z47bia	0.000695262
1615	adults content and sex	5v9kxpinu5	0.000695262
1616	adults content and sex	terminate	0.000695262
1617	adults content and sex	termination	0.000695262
1618	adults content and sex	5laifxbro4	0.000695262
1619	adults content and sex	5iiyv8a7kt	0.000695262
1620	adults content and sex	dubiouscontent	0.000695262
1621	adults content and sex	altered	0.000695262
1622	adults content and sex	securethebag	0.000695262
1623	adults content and sex	entrepreneurship	0.000695262
1624	adults content and sex	cthulu	0.000695262
1625	adults content and sex	journalnews	0.000695262
1626	adults content and sex	libertycounsel	0.000695262
1627	adults content and sex	jeqpvuafd1	0.000695262
1628	adults content and sex	readership	0.000695262
1629	adults content and sex	brainbleach	0.000695262
1630	adults content and sex	tjogumoar2	0.000695262
1631	adults content and sex	circumsisun	0.000695262
1632	adults content and sex	nis	0.000695262
1633	adults content and sex	lgrey_darker	0.000695262
1634	adults content and sex	physicists	0.000695262
1635	adults content and sex	sensitve	0.000695262
1636	adults content and sex	christmasday	0.000695262
1637	adults content and sex	joked	0.000695262
1638	adults content and sex	maturecontentahead	0.000695262
1639	adults content and sex	o55hqarmc4	0.000695262
1640	adults content and sex	threesome	0.000695262
1641	adults content and sex	bigsky	0.000695262
1642	adults content and sex	px7phcde4a	0.000695262
1643	adults content and sex	innocents	0.000695262
1644	adults content and sex	newtonext	0.000695262
1645	adults content and sex	marisol	0.000695262
1646	adults content and sex	botched	0.000695262
1647	adults content and sex	s9	0.000695262
1648	adults content and sex	hamilton	0.000695262
1649	adults content and sex	thursdaysong	0.000695262
1650	adults content and sex	erotica	0.000695262
1651	adults content and sex	botd	0.000695262
1652	adults content and sex	qrwbpfgvqb	0.000695262
1653	adults content and sex	dumuskgna8	0.000695262
1654	adults content and sex	handler	0.000695262
1655	adults content and sex	6uckets	0.000695262
1656	adults content and sex	visant	0.000695262
1657	adults content and sex	math	0.000695262
1658	adults content and sex	instinct	0.000695262
1659	adults content and sex	matstaver	0.000695262
1660	adults content and sex	6e	0.000695262
1661	adults content and sex	ligicddpck	0.000695262
1662	adults content and sex	rxl7ri7f21	0.000695262
1663	adults content and sex	persevere	0.000695262
1664	adults content and sex	sexualcontent	0.000695262
1665	adults content and sex	thecurrentcbc	0.000695262
1666	adults content and sex	xrated	0.000695262
1667	adults content and sex	woefully	0.000695262
1668	adults content and sex	rpcommunityalert	0.000695262
1669	adults content and sex	bjoo1drbix	0.000695262
1670	adults content and sex	tavern	0.000695262
1671	adults content and sex	searching	0.000695262
1672	adults content and sex	tried	0.000696914
1673	adults content and sex	kids	0.000701087
1674	adults content and sex	work	0.000701087
1675	adults content and sex	mention	0.000702505
1676	adults content and sex	face	0.000708315
1677	adults content and sex	used	0.000714362
1678	adults content and sex	left	0.000717481
1679	adults content and sex	friends	0.000719066
1680	adults content and sex	disturbing	0.000728945
1681	adults content and sex	months	0.000739531
1682	adults content and sex	video	0.000744112
1683	adults content and sex	gonna	0.000745122
1684	adults content and sex	youtube	0.000745122
1685	adults content and sex	tweets	0.000747033
1686	adults content and sex	guys	0.000750932
1687	adults content and sex	took	0.000750932
1688	adults content and sex	needed	0.000761153
1689	adults content and sex	point	0.000763284
1690	adults content and sex	lives	0.000765447
1691	adults content and sex	suicide	0.00077009
1692	adults content and sex	gore	0.000778454
1693	adults content and sex	pls	0.000779131
1694	adults content and sex	tiktok	0.00078154
1695	adults content and sex	animal	0.00078154
1696	adults content and sex	darkthemes	0.00078154
1697	adults content and sex	matter	0.000786478
1698	adults content and sex	funny	0.000786478
1699	adults content and sex	issues	0.000789011
1700	adults content and sex	medical	0.000796878
1701	adults content and sex	thinking	0.000796878
1702	adults content and sex	difficult	0.000799597
1703	adults content and sex	girls	0.000799597
1704	adults content and sex	scary	0.000805188
1705	adults content and sex	weight	0.000805188
1706	adults content and sex	feels	0.000805188
1707	adults content and sex	weeks	0.000808064
1708	adults content and sex	wtf	0.000808064
1709	adults content and sex	ugly	0.000810998
1710	adults content and sex	boys	0.000813991
1711	adults content and sex	omg	0.000813991
1712	adults content and sex	feel	0.000819092
1713	adults content and sex	quite	0.000820164
1714	adults content and sex	daughter	0.000820164
1715	adults content and sex	heartbreaking	0.000820164
1716	adults content and sex	relationships	0.00082335
1717	adults content and sex	anxiety	0.000823631
1718	adults content and sex	relationship	0.000833341
1719	adults content and sex	harm	0.000835274
1720	adults content and sex	forget	0.000836826
1721	adults content and sex	question	0.000840396
1722	adults content and sex	soon	0.000844054
1723	adults content and sex	type	0.000844054
1724	adults content and sex	cop	0.000844054
1725	adults content and sex	painting	0.000847805
1726	adults content and sex	worse	0.000851653
1727	adults content and sex	writer	0.000855603
1728	adults content and sex	lose	0.000859662
1729	adults content and sex	surviving	0.000859662
1730	adults content and sex	easy	0.000863835
1731	adults content and sex	multiple	0.000863835
1732	adults content and sex	highly	0.000863835
1733	adults content and sex	poems	0.00086813
1734	adults content and sex	advice	0.000877111
1735	adults content and sex	lots	0.000877111
1736	adults content and sex	group	0.000877111
1737	adults content and sex	list	0.000877111
1738	adults content and sex	student	0.000877111
1739	adults content and sex	lady	0.000881814
1740	adults content and sex	viral	0.000886671
1741	adults content and sex	discretion	0.000886671
1742	adults content and sex	say	0.000889299
1743	adults content and sex	event	0.000902279
1744	adults content and sex	break	0.000902279
1745	adults content and sex	families	0.000902279
1746	adults content and sex	looked	0.00090787
1747	adults content and sex	remind	0.00091368
1748	adults content and sex	rough	0.000919728
1749	adults content and sex	wonder	0.000919728
1750	adults content and sex	special	0.000919728
1751	adults content and sex	chapter	0.000926033
1752	adults content and sex	brought	0.000926033
1753	adults content and sex	tho	0.000926033
1754	adults content and sex	worry	0.000932618
1755	adults content and sex	distressing	0.000932618
1756	adults content and sex	white	0.000933098
1757	adults content and sex	guest	0.000939509
1758	adults content and sex	children	0.000940674
1759	adults content and sex	real	0.000944561
1760	adults content and sex	23	0.000946737
1761	adults content and sex	takes	0.000946737
1762	adults content and sex	crazy	0.000946737
1763	adults content and sex	sentence	0.000946737
1764	adults content and sex	church	0.000954336
1765	adults content and sex	hard	0.000960828
1766	adults content and sex	profanity	0.000962345
1767	adults content and sex	glad	0.000962345
1768	adults content and sex	thoughts	0.000969431
1769	adults content and sex	discussing	0.000970813
1770	adults content and sex	joy	0.000970813
1771	adults content and sex	emotionally	0.000970813
1772	adults content and sex	numb	0.000970813
1773	adults content and sex	bother	0.000970813
1774	adults content and sex	long	0.000970897
1775	adults content and sex	ptsd	0.000979523
1776	adults content and sex	spoilers	0.000979793
1777	adults content and sex	characters	0.000979793
1778	adults content and sex	expecting	0.000989354
1779	adults content and sex	creative	0.000989354
1780	adults content and sex	october	0.000989354
1781	adults content and sex	friendly	0.000999575
1782	adults content and sex	gory	0.001010553
1783	adults content and sex	storyline	0.001010553
1784	adults content and sex	10	0.001012888
1785	adults content and sex	violence	0.001013381
1786	adults content and sex	movie	0.001029492
1787	adults content and sex	2012	0.001035301
1788	adults content and sex	dick	0.001035301
1789	adults content and sex	mentions	0.001035314
1790	adults content and sex	young	0.001041293
1791	adults content and sex	dance	0.00104942
1792	adults content and sex	removed	0.00104942
1793	adults content and sex	celebrate	0.00104942
1794	adults content and sex	berat	0.00104942
1795	adults content and sex	book	0.001051631
1796	adults content and sex	mental	0.001052312
1797	adults content and sex	told	0.001053757
1798	adults content and sex	past	0.001055904
1799	adults content and sex	sharing	0.001055904
1800	adults content and sex	healing	0.001058072
1801	adults content and sex	days	0.001062472
1802	adults content and sex	vagina	0.001065028
1803	adults content and sex	depression	0.001065374
1804	adults content and sex	physical	0.001078598
1805	adults content and sex	wow	0.001081001
1806	adults content and sex	kavanaugh	0.001082476
1807	adults content and sex	decision	0.001082476
1808	adults content and sex	bout	0.001082476
1809	adults content and sex	weed	0.001082476
1810	adults content and sex	health	0.001088185
1811	adults content and sex	mother	0.001090878
1812	adults content and sex	episode	0.001094111
1813	adults content and sex	jewish	0.001102258
1814	adults content and sex	hulu	0.001102258
1815	adults content and sex	scoop	0.001102258
1816	adults content and sex	boy	0.001114852
1817	adults content and sex	called	0.001117683
1818	adults content and sex	thanks	0.001117683
1819	adults content and sex	personal	0.001117683
1820	adults content and sex	big	0.001123455
1821	adults content and sex	postpartum	0.001125093
1822	adults content and sex	penis	0.001125093
1823	adults content and sex	shrooms	0.001125093
1824	adults content and sex	thomas	0.001125093
1825	adults content and sex	unborn	0.001125093
1826	adults content and sex	smut	0.001125093
1827	adults content and sex	blogs	0.001125093
1828	adults content and sex	titties	0.001125093
1829	adults content and sex	motherhood	0.001125093
1830	adults content and sex	scenes	0.001129381
1831	adults content and sex	stuff	0.001132404
1832	adults content and sex	avoid	0.001141729
1833	adults content and sex	trigger	0.001147531
1834	adults content and sex	maturecontent	0.001152103
1835	adults content and sex	rape	0.001156856
1836	adults content and sex	sl	0.001165141
1837	adults content and sex	truth	0.00117231
1838	adults content and sex	went	0.00117231
1839	adults content and sex	follow	0.00117231
1840	adults content and sex	mechanism	0.001185159
1841	adults content and sex	deadtome	0.001185159
1842	adults content and sex	insidemycreativemind	0.001185159
1843	adults content and sex	couples	0.001185159
1844	adults content and sex	htgawm	0.001185159
1845	adults content and sex	idiots	0.001185159
1846	adults content and sex	things	0.001205397
1847	adults content and sex	videos	0.001207781
1848	adults content and sex	seeing	0.001220986
1849	adults content and sex	vine	0.001225568
1850	adults content and sex	crying	0.001225568
1851	adults content and sex	delivered	0.001227776
1852	adults content and sex	latemiscarriage	0.001227776
1853	adults content and sex	roma	0.001227776
1854	adults content and sex	chloe	0.001227776
1855	adults content and sex	thehouseofthedragon	0.001227776
1856	adults content and sex	aborted	0.001227776
1857	adults content and sex	unnecessarily	0.001227776
1858	adults content and sex	explicitproseonnecrophilia	0.001227776
1859	adults content and sex	fertility	0.001227776
1860	adults content and sex	sickeningly	0.001227776
1861	adults content and sex	g8rr8qic51	0.001227776
1862	adults content and sex	condolences	0.001227776
1863	adults content and sex	uterus	0.001227776
1864	adults content and sex	judaism	0.001227776
1865	adults content and sex	contentiously	0.001227776
1866	adults content and sex	virgin	0.001227776
1867	adults content and sex	organs	0.001227776
1868	adults content and sex	whitemalesexjoke	0.001227776
1869	adults content and sex	overwhelming	0.001227776
1870	adults content and sex	nudepictureofdeadpornstar	0.001227776
1871	adults content and sex	alrightnowgoaheadifyoureallywanna	0.001227776
1872	adults content and sex	traumatically	0.001227776
1873	adults content and sex	anti	0.001239909
1874	adults content and sex	trauma	0.001254466
1875	adults content and sex	awful	0.00125524
1876	adults content and sex	early	0.001266081
1877	adults content and sex	forced	0.001277479
1878	adults content and sex	mummyblogger	0.001287842
1879	adults content and sex	abortions	0.001287842
1880	adults content and sex	lewd	0.001287842
1881	adults content and sex	miscarriageawareness	0.001287842
1882	adults content and sex	weirdest	0.001287842
1883	adults content and sex	tiktoker	0.001287842
1884	adults content and sex	uptightpeople	0.001287842
1885	adults content and sex	theresr	0.001287842
1886	adults content and sex	layingitdown	0.001287842
1887	adults content and sex	lot	0.001300476
1888	adults content and sex	coping	0.001302195
1889	adults content and sex	image	0.001322721
1890	adults content and sex	mute	0.001322721
1891	adults content and sex	women	0.001323049
1892	adults content and sex	day	0.001328618
1893	adults content and sex	death	0.001342188
1894	adults content and sex	support	0.001352897
1895	adults content and sex	walk	0.001353419
1896	adults content and sex	man	0.001359011
1897	adults content and sex	single	0.001370521
1898	adults content and sex	talking	0.001377809
1899	adults content and sex	piece	0.001383053
1900	adults content and sex	drinking	0.001389049
1901	adults content and sex	warning	0.001389468
1902	adults content and sex	wish	0.001391097
1903	adults content and sex	ago	0.001402174
1904	adults content and sex	heart	0.001413682
1905	adults content and sex	great	0.001422615
1906	adults content and sex	stories	0.001422615
1907	adults content and sex	blog	0.001440436
1908	adults content and sex	sexualviolence	0.001441334
1909	adults content and sex	black	0.001446557
1910	adults content and sex	watched	0.001447846
1911	adults content and sex	sure	0.00148647
1912	adults content and sex	traumatic	0.00148647
1913	adults content and sex	topic	0.001505841
1914	adults content and sex	diary	0.00151583
1915	adults content and sex	images	0.001535283
1916	adults content and sex	nudity	0.001552951
1917	adults content and sex	thread	0.001555164
1918	adults content and sex	month	0.001558262
1919	adults content and sex	watching	0.001585325
1920	adults content and sex	toll	0.001623714
1921	adults content and sex	warned	0.0016467
1922	adults content and sex	oh	0.001665171
1923	adults content and sex	dogs	0.001673653
1924	adults content and sex	story	0.001677811
1925	adults content and sex	birthtrauma	0.00168764
1926	adults content and sex	photos	0.001688108
1927	adults content and sex	babies	0.001695609
1928	adults content and sex	offended	0.001703305
1929	adults content and sex	gt	0.00171582
1930	adults content and sex	amwriting	0.001719325
1931	adults content and sex	tag	0.001719325
1932	adults content and sex	bite	0.001727671
1933	adults content and sex	infantloss	0.001728154
1934	adults content and sex	boobs	0.001728154
1935	adults content and sex	years	0.001745226
1936	adults content and sex	time	0.001752603
1937	adults content and sex	solo	0.001756262
1938	adults content and sex	pain	0.001764551
1939	adults content and sex	mama	0.001777739
1940	adults content and sex	watch	0.001796558
1941	adults content and sex	graphic	0.001828148
1942	adults content and sex	lost	0.001830976
1943	adults content and sex	cool	0.001839456
1944	adults content and sex	jbljvppyfo	0.001841664
1945	adults content and sex	fetus	0.001841664
1946	adults content and sex	womanhood	0.001841664
1947	adults content and sex	really	0.001844587
1948	adults content and sex	apologists	0.001852065
1949	adults content and sex	barking	0.001893474
1950	adults content and sex	taught	0.00192469
1951	adults content and sex	mature	0.001941625
1952	adults content and sex	sexual	0.001972282
1953	adults content and sex	life	0.001994282
1954	adults content and sex	fear	0.002004939
1955	adults content and sex	journey	0.002012969
1956	adults content and sex	inside	0.00205041
1957	adults content and sex	writing	0.002099049
1958	adults content and sex	tough	0.002139008
1959	adults content and sex	dead	0.00223541
1960	adults content and sex	mummyslittlegirl	0.002250187
1961	adults content and sex	daddyslittlegirl	0.002250187
1962	adults content and sex	written	0.002270938
1963	adults content and sex	massive	0.002315082
1964	adults content and sex	body	0.002355374
1965	adults content and sex	dontcallmeaduck	0.002370318
1966	adults content and sex	post	0.002486908
1967	adults content and sex	child	0.002498265
1968	adults content and sex	infertility	0.002556027
1969	adults content and sex	emotional	0.002635222
1970	adults content and sex	prostitution	0.002690676
1971	adults content and sex	suggest	0.002706838
1972	adults content and sex	pregnant	0.002706838
1973	adults content and sex	scene	0.002787656
1974	adults content and sex	upsetting	0.002904772
1975	adults content and sex	february	0.002968063
1976	adults content and sex	grief	0.003038454
1977	adults content and sex	nsfw	0.003156043
1978	adults content and sex	share	0.003166175
1979	adults content and sex	people	0.003167957
1980	adults content and sex	going	0.00319612
1981	adults content and sex	help	0.003276367
1982	adults content and sex	johns	0.003438649
1983	adults content and sex	helped	0.003631481
1984	adults content and sex	parenting	0.003704131
1985	adults content and sex	babyloss	0.003704131
1986	adults content and sex	birth	0.004012621
1987	adults content and sex	hopefully	0.004330553
1988	adults content and sex	content	0.00436611
1989	adults content and sex	porn	0.004568402
1990	adults content and sex	sex	0.004616913
1991	adults content and sex	loss	0.004632786
1992	adults content and sex	pregnancyloss	0.005176503
1993	adults content and sex	read	0.005431246
1994	adults content and sex	stillborn	0.005441448
1995	adults content and sex	stillbirth	0.006255243
1996	adults content and sex	baby	0.006831122
1997	adults content and sex	pregnancy	0.009259046
1998	adults content and sex	abortion	0.012034056
[truncated: 11,001 more rows]
